# Supplementary material for: Green Method for the Preparation of Durable Superhydrophobic Antimicrobial Polyester Fabrics with Micro-Pleated Structures
Source: Molecules. 2024 Mar 8;29(6):1219. doi: 10.3390/molecules29061219 (PMC10974891; doi:10.3390/molecules29061219)
Supplement: Supplementary file 1 [file molecules-29-01219-s001.zip]

Archive with 4 entries (4 files):
- molecules-2871546-supplementary.pdf
- Video S1.mp4
- Video S2.mp4
- Video S3.mp4
